# Supplementary material for: Cryo-EM structure of the complete inner kinetochore of the budding yeast point centromere
Source: Sci Adv. 2023 Jul 28;9(30):eadg7480. doi: 10.1126/sciadv.adg7480 (PMC10381965; doi:10.1126/sciadv.adg7480)
Supplement: Supplementary file 2 — Movies S1 and S2 [file sciadv.adg7480_movies_s1_and_s2.zip]

Archive with 2 entries (2 files):
- adg7480_Movie_S1.mp4
- adg7480_Movie_S2.mp4
